# Supplementary material for: Regulation of Brassinosteroid Signaling and Salt Resistance by SERK2 and Potential Utilization for Crop Improvement in Rice
Source: Front Plant Sci. 2020 Dec 10;11:621859. doi: 10.3389/fpls.2020.621859 (PMC7758213; doi:10.3389/fpls.2020.621859)
Supplement: Supplementary file 1 [file Table_1.XLSX]

## Sheet: Table 1
Supplementary Table 1. Primers used in this study.
Primers	Forward sequence (5’-3’)	Reverse sequence (5’-3’)
Vector construction
SERK2-FLAG	ACGGGGGACTCTAGAATGGCGGAGGCGCGGCTGCT	TGTAGTCCATGTCGACCCTCGGGCCGGACAGCTCCA
SERK2-GFP	GGGTACCCGGGGATCCATGGCGGAGGCGCGGCTGCT	TGGTACTAGTGTCGACCCTCGGGCCGGACAGCTCCA
nLUC-SERK2	TCGGTACCCGGGATCCATGGCGGAGGCGCGGCTGCT	ACGAGATCTGGTCGACCCTCGGGCCGGACAGCTCCA
cLUC-BRI1	GTCCCGGGGCGGTACCATGGATTCCTTGTGGGCAGC	TCCATTTGTTGGATCCCTAATCCTTCTCCTCCTTGG
qRT-PCR
SERK2	TAGTCTGCGCCAAAGTCTGA	GCACCTGACAGTTGTGCATT
SalT	TGACGCTGGTGAAGATTGGT	CGATGTAGTTGAAGGCAATGGA
LOC_Os01g46970	GATGGTGCGGCTGTGTCAAC	AGCTGCTTGTTCGCTAGGTCTA
LOC_Os12g03040	ATCCATGACCATGAGGCTGGACGA	GCTGTTCATCGACGGTTGATCCCT
LOC_Os09g09930	CGGCGACGACAAGAAGATGG	CTGTTGGTGGTGGTGGTGGA
UBQ	GAGCCTCTGTTCGTCAAGTA	ACTCGATGGTCCATTAAACC

## Sheet: Table 2
Supplementary Table 2. List of salt-regulated DEGs identified in ZH11.
salt/ZH11	FDR	log2FC
Oryza_sativa_newGene_2765	1.10181e-36	6.71786
LOC_Os05g47730	7.16694e-14	4.56899
LOC_Os04g33920	3.0861e-10	4.31188
LOC_Os02g57840	1.29738e-10	4.29179
LOC_Os02g43330	1.15099e-18	4.02917
LOC_Os01g45659	2.84131e-09	3.29711
LOC_Os08g34390	1.69682e-05	3.25864
LOC_Os03g60580	3.52347e-17	3.25636
LOC_Os09g25690	3.0861e-10	3.25056
LOC_Os04g58030	2.02498e-08	3.21444
LOC_Os05g49730	2.26879e-07	3.20523
LOC_Os01g42860	7.60618e-17	3.17862
LOC_Os09g02180	4.24261e-21	3.14105
LOC_Os12g27830	1.17685e-09	3.11692
LOC_Os01g72270	1.46508e-05	3.10727
LOC_Os06g46740	3.95331e-12	3.07256
LOC_Os03g61270	7.28033e-07	3.02858
LOC_Os05g46480	2.16497e-13	3.02557
Oryza_sativa_newGene_1533	4.23555e-10	2.97101
LOC_Os04g12960	2.43082e-07	2.91988
LOC_Os09g21120	1.08345e-06	2.89284
LOC_Os02g44870	4.47214e-18	2.82447
LOC_Os03g27980	2.11513e-17	2.82318
LOC_Os03g18490	2.73479e-06	2.82063
LOC_Os07g15959	1.50811e-06	2.79611
LOC_Os05g03130	2.29374e-06	2.74114
LOC_Os03g21040	0.000154907	2.72264
LOC_Os09g15670	9.46218e-10	2.71552
LOC_Os05g38290	1.04821e-05	2.70059
LOC_Os03g19290	5.03217e-10	2.6641
LOC_Os01g28840	9.89168e-06	2.65151
LOC_Os06g03710	0.000819438	2.65125
LOC_Os05g39250	4.23026e-05	2.64744
LOC_Os12g42910	9.50625e-06	2.60929
LOC_Os03g44380	2.13779e-14	2.60653
LOC_Os03g17790	8.37277e-05	2.59606
LOC_Os01g60740	0.0015612	2.58583
LOC_Os08g37104	2.5476e-07	2.58312
LOC_Os01g20206	3.70541e-05	2.5519
LOC_Os03g16170	5.93156e-12	2.54764
LOC_Os07g23640	0.00123995	2.54711
LOC_Os06g11980	1.22234e-17	2.54538
LOC_Os10g39660	1.57715e-06	2.51967
LOC_Os04g43660	0.000571594	2.51092
LOC_Os11g07911	4.35266e-05	2.4996
LOC_Os01g21034	0.00171845	2.48422
LOC_Os04g45810	1.52737e-07	2.47377
LOC_Os10g37660	5.89431e-08	2.47007
LOC_Os01g11600	1.09846e-07	2.45171
LOC_Os11g26760	0.000200162	2.44078
LOC_Os05g46350	5.81431e-05	2.43984
LOC_Os03g51920	1.15768e-08	2.43796
LOC_Os03g57640	3.84108e-05	2.43655
LOC_Os02g26720	0.00152377	2.42854
LOC_Os11g26780	7.06297e-06	2.42342
LOC_Os06g39240	2.58308e-08	2.38137
Oryza_sativa_newGene_2063	0.000315582	2.37676
LOC_Os01g52690	0.00441679	2.37539
LOC_Os10g35070	5.6557e-18	2.37404
LOC_Os11g26790	0.000163726	2.37075
LOC_Os03g03810	0.00231671	2.36538
LOC_Os06g19630	0.00351634	2.36509
LOC_Os01g64360	3.22833e-16	2.35906
LOC_Os09g19650	0.00500599	2.35543
LOC_Os11g35400	0.00496818	2.35446
LOC_Os07g33280	0.00165079	2.35391
LOC_Os01g63580	0.00461302	2.35013
LOC_Os07g23660	0.00442593	2.34855
LOC_Os07g05940	0.00152377	2.34501
LOC_Os11g24374	0.00520139	2.34387
LOC_Os01g62260	0.00553982	2.33604
LOC_Os09g09040	0.000556758	2.33076
LOC_Os03g60560	1.43787e-14	2.33055
LOC_Os01g32780	2.21912e-10	2.32539
LOC_Os02g06410	0.00194815	2.31528
LOC_Os06g48300	8.22969e-06	2.31094
LOC_Os07g03730	0.00500599	2.30453
LOC_Os01g44960	0.00347172	2.29553
LOC_Os07g48830	0.000131033	2.28436
LOC_Os02g56120	0.000291718	2.28138
LOC_Os01g39020	5.76778e-17	2.27187
LOC_Os08g04560	0.00179765	2.26277
LOC_Os01g58280	0.00141066	2.25962
LOC_Os04g43200	9.99923e-06	2.25868
ChrSy.fgenesh.gene.47	0.00688398	2.25445
LOC_Os05g15530	0.00192031	2.25351
LOC_Os11g44800	4.78504e-12	2.24294
LOC_Os01g03360	0.00836763	2.24217
LOC_Os07g10840	7.60618e-17	2.23855
LOC_Os09g36790	0.00234737	2.23666
LOC_Os08g39730	0.000127784	2.22702
LOC_Os04g55240	1.46508e-05	2.21776
LOC_Os08g19420	0.00086311	2.21774
LOC_Os05g50260	0.00359754	2.2146
LOC_Os06g35960	3.89088e-05	2.21199
LOC_Os12g03040	0.00921208	2.20944
LOC_Os06g45710	3.73945e-09	2.20824
LOC_Os12g29400	4.93469e-18	2.19509
LOC_Os10g42230	0.00398988	2.19331
LOC_Os01g52470	0.00598326	2.19272
LOC_Os01g43774	0.00737882	2.19114
LOC_Os05g49940	0.000134061	2.18242
LOC_Os02g55890	0.000291718	2.17973
LOC_Os03g48770	0.000298177	2.17008
LOC_Os01g50910	0.00650057	2.16159
LOC_Os05g24780	0.00736395	2.14836
LOC_Os02g26190	0.0012388	2.14474
LOC_Os02g32520	2.95663e-06	2.13686
LOC_Os03g16030	0.000129987	2.13684
LOC_Os05g42070	3.67303e-08	2.12276
LOC_Os05g50380	0.00378154	2.10916
LOC_Os01g62760	1.15099e-18	2.09958
LOC_Os03g01980	0.000188773	2.08268
LOC_Os08g01910	0.000111766	2.0667
LOC_Os07g44850	0.00862455	2.06614
LOC_Os01g21250	1.05444e-05	2.06611
LOC_Os05g49700	6.14704e-07	2.06601
LOC_Os03g04080	0.000163726	2.06304
LOC_Os11g32890	0.00646671	2.06298
LOC_Os09g17560	0.00225398	2.06118
LOC_Os05g02450	1.93931e-05	2.0595
LOC_Os06g46920	0.0014959	2.05088
LOC_Os06g44260	0.00164892	2.04749
LOC_Os12g13910	0.00104108	2.0455
LOC_Os08g40910	0.000209448	2.03877
LOC_Os07g48460	0.000237233	2.03073
LOC_Os03g48310	3.06192e-05	2.02038
LOC_Os03g61360	0.00167412	2.01707
LOC_Os10g40490	0.00123667	2.01015
LOC_Os03g16334	3.0861e-10	2.0066
LOC_Os11g26750	0.00601445	2.00453
LOC_Os03g18030	0.00284447	2.00132
LOC_Os02g54254	0.00111966	1.99908
LOC_Os03g10100	0.00025622	1.99712
LOC_Os04g53606	0.0063851	1.99022
LOC_Os03g12820	0.00325075	1.98992
LOC_Os01g40094	8.94598e-09	1.98361
Oryza_sativa_newGene_1011	1.13267e-07	1.96332
LOC_Os07g16970	0.000107945	1.96318
LOC_Os01g20030	0.00658968	1.96059
LOC_Os03g07180	0.00693443	1.95762
LOC_Os01g74490	0.0032643	1.95068
LOC_Os12g43720	2.21474e-05	1.94303
LOC_Os08g08440	0.00799762	1.94018
LOC_Os05g07810	0.00078658	1.93129
LOC_Os03g10320	4.35226e-06	1.92785
LOC_Os09g31025	0.00463327	1.91744
LOC_Os02g50110	0.000586006	1.91633
LOC_Os01g42410	3.30477e-12	1.89992
LOC_Os03g51479	0.00647327	1.89919
LOC_Os02g13800	0.00195101	1.89362
LOC_Os07g44440	0.00654918	1.89278
LOC_Os08g43120	0.00659325	1.88397
LOC_Os01g72460	0.00982208	1.88142
LOC_Os08g32980	2.96317e-13	1.87912
LOC_Os11g10510	0.00336001	1.86806
LOC_Os01g45460	6.16588e-05	1.85037
LOC_Os09g31970	0.000317656	1.84716
LOC_Os06g13720	0.00248768	1.8373
LOC_Os05g39770	0.00906864	1.82191
LOC_Os04g30010	0.00126937	1.8213
LOC_Os03g50960	0.00077776	1.81675
LOC_Os01g57890	0.00252532	1.79612
LOC_Os05g31020	0.00749247	1.79428
LOC_Os01g17330	0.00373325	1.79205
LOC_Os07g44410	0.000331322	1.78889
LOC_Os03g16020	3.83074e-06	1.78092
LOC_Os05g02760	5.29448e-05	1.77741
LOC_Os06g06560	0.000403304	1.77358
LOC_Os03g60370	1.17618e-07	1.77081
LOC_Os05g37450	6.68974e-05	1.76192
LOC_Os05g03920	0.00696526	1.76138
LOC_Os02g37000	5.99877e-11	1.75489
LOC_Os07g01810	3.73945e-09	1.75336
LOC_Os01g08130	0.00513579	1.75249
LOC_Os11g47500	0.00197706	1.74777
LOC_Os09g23595	1.65957e-10	1.7444
LOC_Os05g34830	0.000214316	1.74066
LOC_Os02g36530	1.46508e-05	1.73815
LOC_Os01g44250	0.00135231	1.73501
LOC_Os02g43820	0.00167005	1.72101
LOC_Os08g37874	0.000222265	1.71933
LOC_Os01g12430	0.00923946	1.71105
LOC_Os04g57739	0.00119385	1.70976
LOC_Os01g55340	0.00848974	1.70871
LOC_Os04g53210	0.00925109	1.70818
LOC_Os07g41460	1.64292e-05	1.70706
LOC_Os02g52370	0.00270102	1.70355
LOC_Os07g43950	0.000163726	1.70237
LOC_Os01g58194	9.81597e-06	1.69796
LOC_Os07g47100	0.00185035	1.6956
LOC_Os10g09240	0.00247855	1.69476
LOC_Os08g05480	0.000341997	1.6849
LOC_Os02g40900	4.93469e-18	1.67925
LOC_Os11g24070	0.00803913	1.67668
LOC_Os03g59320	0.00578131	1.67597
LOC_Os08g31860	0.00845877	1.67553
LOC_Os11g04104	4.27737e-05	1.67387
LOC_Os07g03040	0.00794143	1.66883
LOC_Os12g12880	7.95874e-05	1.66098
LOC_Os08g04630	0.00137309	1.65676
LOC_Os04g39980	9.89688e-05	1.64987
LOC_Os01g49720	3.80188e-05	1.6451
LOC_Os08g10500	0.00481358	1.64348
LOC_Os08g02700	0.000901825	1.64109
LOC_Os01g21144	0.00078658	1.63981
LOC_Os07g07040	1.46791e-11	1.62206
LOC_Os01g64730	1.54745e-11	1.61472
LOC_Os02g48190	0.00255986	1.61153
LOC_Os02g15860	0.00909213	1.60148
LOC_Os01g15270	0.00738525	1.59098
LOC_Os05g51670	0.00177879	1.58794
LOC_Os01g09640	8.5296e-17	1.58765
LOC_Os01g40280	0.00162517	1.58558
LOC_Os01g59100	0.000481832	1.58409
LOC_Os05g48810	3.23486e-06	1.58162
LOC_Os10g41550	0.000609201	1.5796
LOC_Os01g13280	0.000362904	1.57937
LOC_Os04g28420	0.00223666	1.56804
LOC_Os11g10480	5.81431e-05	1.56008
LOC_Os04g12530	0.00013156	1.55969
LOC_Os05g07940	0.00196126	1.55856
LOC_Os01g63060	2.70504e-07	1.55825
LOC_Os02g42940	0.000135388	1.54658
LOC_Os03g08320	7.1632e-05	1.5444
LOC_Os06g09560	1.80199e-05	1.5412
LOC_Os09g34290	0.00251665	1.53915
LOC_Os03g03370	0.000842969	1.53911
LOC_Os02g52780	0.00406633	1.53506
LOC_Os07g07410	0.000578162	1.52889
LOC_Os01g08860	0.000165999	1.52618
LOC_Os03g59040	0.00054664	1.52043
LOC_Os08g43334	1.34259e-12	1.51204
LOC_Os03g09250	0.00476623	1.50848
LOC_Os04g48260	5.95908e-05	1.50729
LOC_Os08g35630	0.00728221	1.50431
LOC_Os05g07710	1.57246e-05	1.48519
LOC_Os04g19740	0.000968694	1.47943
LOC_Os06g09660	0.00764907	1.46763
LOC_Os06g46900	0.000242593	1.46101
LOC_Os06g25010	0.00137599	1.4573
LOC_Os03g25790	0.00406633	1.45459
LOC_Os10g20470	0.00503001	1.45421
LOC_Os06g20310	0.0059582	1.44986
LOC_Os07g36544	1.35816e-07	1.44795
LOC_Os01g37690	0.00126937	1.4478
LOC_Os04g33490	0.000873104	1.44448
ChrSy.fgenesh.gene.25	0.00116513	1.44387
LOC_Os01g61700	0.0011866	1.44251
LOC_Os01g66240	0.000360063	1.42732
Oryza_sativa_newGene_897	0.00270841	1.42158
LOC_Os06g24990	0.00176657	1.41825
LOC_Os03g05910	0.000360063	1.41818
LOC_Os01g56180	1.90713e-07	1.41782
LOC_Os05g51130	0.0022198	1.41553
LOC_Os03g13540	0.000615443	1.40839
LOC_Os07g41160	0.000149403	1.40739
LOC_Os03g04770	2.52655e-20	1.39857
LOC_Os01g51030	0.00167412	1.39245
LOC_Os02g07160	0.00150119	1.38728
LOC_Os05g41620	0.000107945	1.38721
LOC_Os04g34000	0.000503189	1.38674
LOC_Os02g01280	0.000193314	1.38437
LOC_Os03g56060	0.00514146	1.38081
LOC_Os04g17100	3.70541e-05	1.38013
LOC_Os01g24480	7.50549e-05	1.37915
LOC_Os05g01350	0.00757957	1.37768
LOC_Os07g10600	0.00196949	1.37636
LOC_Os07g03050	0.00011209	1.37346
LOC_Os09g26880	0.00895331	1.36946
LOC_Os11g37260	1.87844e-05	1.3682
LOC_Os12g40260	0.00924322	1.36699
LOC_Os05g45320	0.0038764	1.35702
LOC_Os03g63850	0.00176657	1.35696
LOC_Os09g39910	0.00176657	1.35211
LOC_Os10g25130	0.00154125	1.34694
LOC_Os01g47690	7.15795e-07	1.34427
LOC_Os01g02020	0.000140135	1.33774
LOC_Os07g45170	5.29448e-05	1.33224
LOC_Os03g15270	0.00167005	1.33189
LOC_Os09g25770	0.000456738	1.32838
LOC_Os05g04700	1.26286e-10	1.32593
LOC_Os03g20380	0.000713469	1.32415
LOC_Os06g24730	0.00331066	1.32299
LOC_Os06g20440	1.64519e-05	1.32025
LOC_Os03g03510	0.00135166	1.31974
LOC_Os07g10420	0.000131927	1.3169
LOC_Os11g08210	1.22234e-17	1.31684
LOC_Os11g38860	0.00476623	1.31021
LOC_Os01g14440	2.19678e-16	1.30078
LOC_Os04g38680	0.000554339	1.29832
LOC_Os01g49380	4.40724e-05	1.29369
LOC_Os03g27960	0.00182883	1.2865
LOC_Os01g44310	0.000578162	1.28399
LOC_Os09g09930	0.00351634	1.2831
LOC_Os01g21420	1.03356e-08	1.27912
LOC_Os10g31320	0.008011	1.26818
LOC_Os01g38990	0.00136395	1.26806
LOC_Os10g35770	0.00125199	1.26495
LOC_Os01g46970	0.00943096	1.26118
LOC_Os11g10760	1.42742e-07	1.25971
LOC_Os11g10770	1.46508e-05	1.25573
LOC_Os03g03460	0.000222265	1.25411
LOC_Os03g21000	0.00122467	1.2394
LOC_Os04g52390	0.000260865	1.22859
LOC_Os12g37970	0.00149155	1.22833
LOC_Os01g35160	1.61365e-11	1.21515
LOC_Os10g39220	1.00609e-08	1.20255
LOC_Os09g28910	2.05464e-05	1.20155
LOC_Os05g42040	0.00178347	1.20111
LOC_Os01g72210	0.00137309	1.20023
ChrSy.fgenesh.gene.37	1.31948e-15	1.19535
LOC_Os02g10310	0.00177548	1.19415
LOC_Os12g39320	1.36196e-06	1.18881
LOC_Os01g51870	0.00714678	1.1879
LOC_Os09g31482	0.0010295	1.18425
LOC_Os08g29150	0.00921208	1.18156
LOC_Os06g28144	5.29448e-05	1.1782
LOC_Os01g65520	0.00437622	1.17814
LOC_Os02g41580	8.22969e-06	1.17549
LOC_Os04g49450	0.00943096	1.17445
LOC_Os05g02770	0.000291718	1.16663
LOC_Os02g47840	2.66689e-05	1.16044
LOC_Os08g44390	0.00196949	1.1593
LOC_Os03g20370	0.00293756	1.14925
LOC_Os01g61440	0.000254509	1.14801
LOC_Os07g35510	0.000114469	1.14673
LOC_Os05g42230	0.0014959	1.1326
LOC_Os04g01590	0.000556758	1.13239
LOC_Os02g27000	8.5314e-05	1.13097
LOC_Os01g02930	0.00823871	1.11168
LOC_Os09g27050	0.00174972	1.10433
LOC_Os01g03510	0.000943186	1.10242
LOC_Os01g40190	0.00149155	1.10126
LOC_Os02g11760	0.0017693	1.0983
LOC_Os07g42280	0.00845877	1.08609
LOC_Os07g35580	1.97887e-06	1.08438
LOC_Os04g51410	0.00399422	1.08333
LOC_Os06g40060	2.35467e-05	1.08208
LOC_Os09g33690	0.0068155	1.07112
LOC_Os01g64300	0.00358082	1.0694
LOC_Os02g48184	0.00965867	1.05865
LOC_Os02g06720	1.7557e-06	1.05522
LOC_Os03g20020	0.00212755	1.05002
LOC_Os03g61920	0.00649064	1.04961
LOC_Os10g32550	0.00597716	1.04606
LOC_Os05g38150	3.37636e-09	1.04556
LOC_Os04g56790	0.00461302	1.04466
LOC_Os01g57450	2.21474e-05	1.03805
LOC_Os04g54830	0.00109372	1.02713
LOC_Os08g36320	0.00160025	1.02194
LOC_Os11g13670	0.00474393	1.01793
LOC_Os03g43360	5.59365e-05	1.01654
LOC_Os08g40250	0.00067815	1.01223
LOC_Os08g44520	0.00325075	1.01083
LOC_Os01g27210	0.00227822	1.01037
LOC_Os02g36490	0.00756461	1.00588
LOC_Os01g62890	0.00869285	1.0037
LOC_Os12g06020	0.00391168	1.00183
LOC_Os05g34950	0.00351634	-1.0011
LOC_Os07g49210	0.00580744	-1.00128
LOC_Os02g05470	0.00195101	-1.00333
LOC_Os02g22260	0.000151067	-1.02092
LOC_Os02g36974	1.34259e-12	-1.02456
LOC_Os06g16300	0.0072637	-1.02475
LOC_Os09g29370	0.00178347	-1.02935
LOC_Os03g24160	0.008757	-1.0326
LOC_Os05g44330	0.000138992	-1.03301
LOC_Os07g07060	0.00788603	-1.03848
LOC_Os03g01222	0.00823871	-1.03891
LOC_Os11g37130	0.00153383	-1.04006
LOC_Os12g03070	2.39608e-05	-1.04115
LOC_Os02g02520	0.00884535	-1.04355
LOC_Os01g50930	0.00450959	-1.04481
LOC_Os02g57100	0.00688398	-1.04526
LOC_Os06g12539	0.00872618	-1.04684
LOC_Os03g19930	0.0015612	-1.04768
LOC_Os02g27440	0.00750807	-1.04894
LOC_Os11g23790	0.00183463	-1.04945
LOC_Os02g16709	0.000101165	-1.05324
LOC_Os03g04570	0.00800801	-1.06075
LOC_Os06g13050	0.00747393	-1.06645
LOC_Os11g32320	0.00406633	-1.06768
LOC_Os07g23510	0.00303941	-1.077
LOC_Os08g44290	0.00741235	-1.07753
LOC_Os04g24165	0.00654918	-1.08239
LOC_Os03g61280	0.00345195	-1.08401
LOC_Os03g21900	0.00578902	-1.0891
LOC_Os04g45090	0.000308844	-1.09086
LOC_Os07g23030	0.000129596	-1.09446
LOC_Os01g44210	0.00920415	-1.09529
LOC_Os01g20110	0.000498754	-1.10196
LOC_Os11g01450	6.14704e-07	-1.1058
LOC_Os05g05480	1.05076e-05	-1.10788
LOC_Os09g31280	0.00331066	-1.10936
LOC_Os01g23680	0.000840805	-1.112
LOC_Os06g51350	0.00458192	-1.11567
LOC_Os03g62270	0.0039549	-1.1311
LOC_Os10g32300	0.00932243	-1.13561
LOC_Os02g52940	1.79002e-05	-1.13602
LOC_Os04g37820	1.88585e-05	-1.13832
LOC_Os01g63990	0.00196061	-1.13878
LOC_Os07g39270	0.00258777	-1.14012
LOC_Os08g41990	1.98318e-05	-1.14521
LOC_Os03g61030	4.95185e-05	-1.15187
LOC_Os01g54020	0.0032224	-1.16881
LOC_Os05g32140	0.000193314	-1.16985
LOC_Os03g19240	1.15012e-05	-1.17106
LOC_Os03g02640	0.00911193	-1.1714
LOC_Os03g04580	0.00630908	-1.17367
LOC_Os04g50100	0.00725657	-1.17401
LOC_Os04g58390	6.23901e-05	-1.17589
LOC_Os12g37710	0.000146355	-1.17845
LOC_Os02g57760	0.000479657	-1.17846
LOC_Os07g43810	3.89088e-05	-1.18312
LOC_Os03g05270	0.00243836	-1.18655
Oryza_sativa_newGene_3591	0.00196126	-1.18921
LOC_Os03g64350	2.99011e-05	-1.19115
LOC_Os05g49220	0.00225687	-1.19221
LOC_Os03g08080	0.00968857	-1.20236
LOC_Os11g03390	0.0078813	-1.21331
LOC_Os05g01110	0.00686722	-1.21815
LOC_Os07g32590	0.000653511	-1.22143
LOC_Os11g17350	0.00121385	-1.22559
LOC_Os05g33840	7.58679e-07	-1.229
LOC_Os03g39000	1.715e-12	-1.22909
LOC_Os05g43582	4.13757e-12	-1.23063
LOC_Os08g05790	0.00332869	-1.23541
LOC_Os03g56900	0.00163715	-1.23746
LOC_Os03g60850	3.78423e-05	-1.24444
LOC_Os10g36860	7.47633e-05	-1.2453
LOC_Os02g47450	0.00434228	-1.24678
LOC_Os03g25960	0.0039941	-1.25149
LOC_Os03g31679	0.00508345	-1.26641
LOC_Os01g73940	0.00450959	-1.27102
LOC_Os01g43844	1.28396e-05	-1.27765
LOC_Os08g01270	2.99011e-05	-1.28842
LOC_Os03g09940	0.000275499	-1.29117
LOC_Os05g01270	0.00191336	-1.29498
LOC_Os07g06450	0.0039844	-1.29566
LOC_Os03g49220	0.000244189	-1.3052
LOC_Os03g36540	0.00284447	-1.31109
LOC_Os12g16200	0.0035685	-1.31598
LOC_Os01g07270	0.00756461	-1.31629
LOC_Os03g63200	0.00109967	-1.31781
LOC_Os07g36250	4.83937e-06	-1.32076
LOC_Os06g39120	0.00160692	-1.32332
LOC_Os01g69950	0.00123995	-1.32478
LOC_Os07g42714	3.78032e-07	-1.33089
LOC_Os04g55800	0.00228639	-1.33229
LOC_Os04g38850	0.000131724	-1.33565
LOC_Os12g35340	0.00106193	-1.33708
LOC_Os08g34220	0.00121619	-1.33732
LOC_Os04g05030	0.00015006	-1.34018
LOC_Os04g35760	0.000720968	-1.34139
LOC_Os12g34890	0.00836332	-1.34589
Oryza_sativa_newGene_1248	0.000865354	-1.34689
LOC_Os12g35630	0.00823871	-1.34911
LOC_Os01g17150	0.00982208	-1.35405
LOC_Os06g01620	1.57736e-05	-1.3579
LOC_Os02g47600	0.00364768	-1.36926
LOC_Os02g55480	0.00149155	-1.3697
LOC_Os06g02580	0.00192031	-1.37193
LOC_Os05g35580	6.55496e-07	-1.37248
Oryza_sativa_newGene_2648	0.000755989	-1.38068
LOC_Os07g33660	0.00450959	-1.3828
LOC_Os03g20100	0.00774426	-1.38353
LOC_Os03g04470	0.00149155	-1.39779
LOC_Os01g61880	7.29939e-05	-1.40786
LOC_Os07g25590	0.00873822	-1.43014
LOC_Os04g54430	0.000155143	-1.43147
LOC_Os06g22690	0.00883069	-1.43416
LOC_Os02g03960	0.00760597	-1.4406
LOC_Os08g30020	0.00272938	-1.45251
LOC_Os02g56030	0.00104177	-1.45378
Oryza_sativa_newGene_451	4.97353e-06	-1.45422
LOC_Os09g33830	0.00340592	-1.45606
LOC_Os09g25880	1.56689e-06	-1.46288
LOC_Os02g13190	0.0068074	-1.46312
LOC_Os02g15900	0.00714678	-1.47336
LOC_Os09g28510	0.000114469	-1.47409
LOC_Os08g06280	0.00287568	-1.47572
LOC_Os04g39140	0.00154656	-1.48287
LOC_Os06g09610	0.00832282	-1.4849
LOC_Os02g10520	0.00973992	-1.48808
LOC_Os03g62950	4.17104e-06	-1.4913
LOC_Os02g33450	0.00041018	-1.49754
LOC_Os06g03560	0.0046223	-1.50147
LOC_Os12g34500	0.000498754	-1.50724
LOC_Os12g08770	0.00778462	-1.50795
Oryza_sativa_newGene_2640	0.00236905	-1.51241
LOC_Os06g45980	8.26551e-07	-1.5228
LOC_Os03g07570	2.12646e-05	-1.52759
LOC_Os01g04120	1.83436e-05	-1.52872
LOC_Os03g22370	0.00696526	-1.5304
LOC_Os02g39140	1.2842e-07	-1.53378
LOC_Os03g62630	0.000417519	-1.53476
LOC_Os05g49060	0.00211227	-1.54051
LOC_Os03g63150	0.000674756	-1.54151
LOC_Os03g18070	5.83695e-06	-1.5467
LOC_Os04g41870	0.00860685	-1.55316
LOC_Os03g18770	0.00277724	-1.56457
Oryza_sativa_newGene_384	0.000935539	-1.56914
LOC_Os06g47800	0.00289687	-1.57251
LOC_Os03g58040	0.00195101	-1.58037
LOC_Os06g49420	1.43787e-14	-1.5844
LOC_Os10g39930	0.000138992	-1.59178
LOC_Os01g19610	0.00274132	-1.59784
LOC_Os10g34230	0.00223666	-1.60334
LOC_Os04g34270	0.000758461	-1.60362
Oryza_sativa_newGene_3538	0.00645224	-1.61246
LOC_Os06g39900	0.000840805	-1.62038
LOC_Os01g52230	0.0020466	-1.6338
LOC_Os10g35370	0.000203612	-1.64487
LOC_Os07g04730	0.00601645	-1.64702
LOC_Os03g12390	9.50415e-07	-1.65002
LOC_Os02g42220	3.38167e-08	-1.65141
LOC_Os04g38410	0.00179154	-1.6639
LOC_Os03g09220	1.54372e-27	-1.66423
LOC_Os01g37590	0.00321507	-1.67504
LOC_Os06g34830	0.000114469	-1.67559
LOC_Os05g34010	0.000439551	-1.68723
LOC_Os01g47900	0.001686	-1.68931
LOC_Os05g49370	0.00648518	-1.69781
LOC_Os06g25439	0.00932243	-1.70891
LOC_Os12g38760	0.00210943	-1.71443
LOC_Os08g43390	0.000661464	-1.71807
LOC_Os07g42510	1.00647e-18	-1.72557
LOC_Os02g34990	0.00683901	-1.732
LOC_Os04g59150	1.09273e-17	-1.735
LOC_Os06g04150	1.71232e-05	-1.7355
LOC_Os06g20150	0.00141066	-1.74435
LOC_Os05g27100	0.00798246	-1.7473
LOC_Os03g18020	0.00164796	-1.74759
LOC_Os06g12310	0.00628383	-1.75263
LOC_Os11g11330	0.000441188	-1.81707
LOC_Os10g02690	0.00180815	-1.82867
LOC_Os03g12290	6.56528e-07	-1.83447
LOC_Os02g49870	0.00179299	-1.83524
LOC_Os06g28630	0.00532082	-1.85154
LOC_Os08g10250	0.00800801	-1.85955
LOC_Os05g05060	0.000111339	-1.86223
LOC_Os03g10050	0.000892265	-1.87997
LOC_Os05g09410	5.97581e-06	-1.88136
LOC_Os07g42730	0.00738525	-1.89132
LOC_Os03g15460	0.000107945	-1.89672
LOC_Os07g37230	0.000156776	-1.89923
LOC_Os03g11180	0.00740796	-1.90356
LOC_Os02g51110	9.62132e-05	-1.9139
LOC_Os11g10800	0.00773579	-1.92377
LOC_Os08g10244	0.000775104	-1.94017
LOC_Os11g41710	0.000486964	-1.98319
LOC_Os04g12400	0.0070692	-1.9954
LOC_Os03g43440	0.000968694	-2.00135
LOC_Os12g02720	0.000431365	-2.00864
LOC_Os10g36520	0.000829936	-2.01654
LOC_Os07g42324	0.000829936	-2.02129
LOC_Os10g36500	0.000935539	-2.04341
LOC_Os01g40120	3.59872e-05	-2.06846
LOC_Os12g40920	1.04821e-05	-2.10569
LOC_Os05g05030	0.00170856	-2.10655
LOC_Os11g43520	1.48752e-05	-2.11766
LOC_Os05g39800	6.19318e-05	-2.11806
LOC_Os05g07420	0.00300591	-2.11982
LOC_Os04g55710	3.82324e-08	-2.16535
LOC_Os12g33150	0.00921774	-2.19367
LOC_Os01g69960	0.00172572	-2.19982
LOC_Os11g05050	2.99011e-05	-2.20013
LOC_Os01g52250	0.000247448	-2.20462
LOC_Os01g58760	2.96177e-05	-2.21515
LOC_Os04g29550	0.000180406	-2.32268
LOC_Os01g22710	4.72787e-05	-2.33308
LOC_Os01g68269	0.0008878	-2.3422
LOC_Os06g08600	0.00309282	-2.40305
LOC_Os03g18600	1.86124e-08	-2.58624
LOC_Os03g18170	3.20384e-06	-2.60138
LOC_Os01g12210	1.31137e-07	-2.60338
LOC_Os03g05530	8.37995e-06	-2.69225
LOC_Os01g69840	0.000492952	-2.69843
LOC_Os01g44390	2.2537e-07	-2.74712
LOC_Os01g09700	1.15768e-08	-2.80797
LOC_Os07g37454	5.96996e-05	-2.84547
Oryza_sativa_newGene_137	3.79191e-05	-2.97498
LOC_Os11g05550	4.78143e-09	-3.21007
LOC_Os05g50340	2.2537e-07	-3.63602
LOC_Os05g49240	6.10107e-08	-3.70936

## Sheet: Table 3
Supplementary Table 3. List of salt-regulated DEGs identified in serk2.
salt/serk2	FDR	log2FC
LOC_Os12g08700	2.09628e-15	5.07907
LOC_Os08g34390	6.59025e-14	4.72757
LOC_Os12g03040	1.65262e-19	4.58157
LOC_Os03g60580	1.90937e-64	4.40132
LOC_Os03g17790	5.99453e-28	4.37518
LOC_Os03g20680	3.594e-12	4.33628
LOC_Os05g39250	6.53323e-20	4.19892
LOC_Os09g21120	1.79353e-15	4.16017
LOC_Os05g49730	1.91845e-13	4.13566
LOC_Os05g46480	1.41439e-22	4.13135
LOC_Os11g07911	7.5637e-13	4.11638
LOC_Os09g25690	3.49886e-09	4.01201
LOC_Os09g15670	7.8224e-18	3.98618
LOC_Os01g28840	2.40106e-16	3.98231
LOC_Os06g46740	5.31525e-49	3.97748
LOC_Os09g02180	1.12948e-12	3.94903
LOC_Os06g11980	5.35137e-17	3.9103
LOC_Os01g68290	4.81658e-08	3.87787
LOC_Os03g53340	1.57397e-13	3.86858
LOC_Os03g25490	2.37064e-15	3.84857
LOC_Os05g31020	1.57397e-13	3.77372
LOC_Os03g51920	3.55511e-19	3.72555
LOC_Os04g43200	6.66256e-23	3.71113
LOC_Os02g26720	2.26438e-08	3.6909
LOC_Os02g43330	3.67088e-07	3.61477
LOC_Os05g41490	4.19783e-11	3.60146
LOC_Os06g19630	3.57744e-07	3.52213
LOC_Os01g45659	2.21207e-07	3.51424
LOC_Os01g12820	5.72991e-13	3.51117
LOC_Os06g45184	1.98371e-22	3.49773
LOC_Os06g46920	6.09109e-10	3.48602
LOC_Os03g19290	3.594e-12	3.47375
LOC_Os04g45810	5.06165e-16	3.44815
LOC_Os03g12820	4.34176e-18	3.4025
LOC_Os01g32780	2.80184e-16	3.38024
LOC_Os03g07180	2.8255e-08	3.37397
Oryza_sativa_newGene_1533	8.41593e-08	3.37001
LOC_Os04g01740	5.7678e-07	3.35884
LOC_Os09g09040	2.22085e-09	3.35724
LOC_Os02g30910	1.1303e-06	3.34918
LOC_Os11g06150	2.29671e-08	3.349
LOC_Os01g11600	6.63851e-10	3.3324
LOC_Os03g59320	4.88005e-21	3.31809
LOC_Os01g52470	4.02812e-08	3.30272
LOC_Os04g12960	6.91417e-09	3.2897
LOC_Os03g50960	1.73521e-11	3.28338
LOC_Os01g50910	4.48793e-07	3.28226
LOC_Os08g31860	2.00363e-07	3.28099
LOC_Os02g26470	3.41505e-12	3.27766
LOC_Os03g16170	1.30581e-09	3.27352
LOC_Os06g35960	1.27363e-10	3.27315
LOC_Os01g58194	1.18322e-10	3.26976
LOC_Os01g74490	4.09733e-17	3.24604
LOC_Os03g48780	3.29105e-12	3.24365
LOC_Os01g50400	1.72165e-07	3.23809
LOC_Os02g54254	7.09031e-15	3.19591
LOC_Os01g39020	7.79674e-14	3.1788
LOC_Os03g22200	7.34729e-12	3.17787
LOC_Os12g13910	1.11818e-12	3.17328
LOC_Os04g32320	8.531e-06	3.16547
LOC_Os03g33520	1.64539e-05	3.14705
LOC_Os07g44850	4.50925e-06	3.13616
LOC_Os10g40040	5.96557e-07	3.12792
LOC_Os06g48300	7.28007e-16	3.12663
LOC_Os01g06740	1.2623e-32	3.11439
LOC_Os11g19864	1.90536e-10	3.08113
LOC_Os03g27980	2.02752e-10	3.07453
LOC_Os03g51350	6.95991e-09	3.07303
LOC_Os03g61270	9.0446e-19	3.0618
LOC_Os05g34830	6.14588e-11	3.02983
LOC_Os02g32520	6.07423e-11	3.02619
LOC_Os05g03130	8.88591e-06	3.0175
LOC_Os01g63980	3.6251e-06	2.99961
LOC_Os01g72460	4.15364e-08	2.99846
LOC_Os06g36870	5.44589e-07	2.98538
LOC_Os07g27390	3.78022e-09	2.98211
LOC_Os05g49700	3.49886e-09	2.97936
LOC_Os01g62980	3.02786e-11	2.97524
LOC_Os07g05940	8.68368e-05	2.96532
LOC_Os06g30830	1.97983e-06	2.95503
LOC_Os10g09240	1.57397e-13	2.94198
Oryza_sativa_newGene_3214	1.42956e-09	2.93753
LOC_Os05g07810	8.83297e-08	2.88797
LOC_Os12g12080	1.56889e-08	2.87868
LOC_Os04g38680	1.22509e-16	2.87838
LOC_Os08g28710	2.30407e-10	2.86627
LOC_Os05g38530	1.38435e-08	2.85529
LOC_Os02g44870	1.68887e-13	2.85123
LOC_Os01g44250	1.46622e-06	2.84845
LOC_Os05g38290	4.75335e-06	2.84528
LOC_Os06g48210	2.88081e-08	2.83837
LOC_Os03g04190	0.00020492	2.82898
Oryza_sativa_newGene_3631	6.4691e-05	2.82026
LOC_Os10g37340	3.54257e-08	2.79851
LOC_Os11g05700	9.69086e-18	2.78628
LOC_Os03g60560	7.98207e-09	2.78344
LOC_Os01g71624	1.46622e-06	2.76686
LOC_Os08g43120	1.48037e-07	2.76318
LOC_Os02g53130	4.98992e-12	2.75558
LOC_Os03g61360	7.86484e-08	2.75537
Oryza_sativa_newGene_1011	6.45696e-17	2.75203
LOC_Os07g43950	5.03177e-17	2.74369
LOC_Os07g48460	7.49987e-07	2.73449
LOC_Os01g40094	2.49639e-08	2.72625
LOC_Os10g32810	2.23378e-12	2.7157
LOC_Os01g43740	0.000251411	2.71531
LOC_Os03g05370	2.44008e-05	2.70633
LOC_Os11g42510	6.59025e-14	2.70548
Oryza_sativa_newGene_50	2.29329e-08	2.70405
LOC_Os04g33920	0.000630526	2.70032
LOC_Os04g58710	3.55249e-22	2.69779
LOC_Os06g27910	4.90114e-06	2.69769
LOC_Os03g21060	5.12071e-11	2.68467
LOC_Os05g20450	3.08342e-10	2.68431
LOC_Os05g44340	6.91179e-05	2.67246
LOC_Os03g48310	3.81417e-12	2.66745
LOC_Os07g37210	2.61315e-06	2.66339
LOC_Os06g12370	7.69696e-05	2.65972
LOC_Os04g58030	6.61466e-05	2.65971
LOC_Os02g54140	1.0702e-05	2.65226
LOC_Os12g37690	2.60299e-07	2.64529
LOC_Os12g29400	7.35149e-10	2.63946
LOC_Os02g07170	1.27965e-06	2.63918
LOC_Os02g15250	7.3927e-05	2.63381
LOC_Os01g18220	0.000280746	2.63305
LOC_Os03g18490	0.000746182	2.62874
Oryza_sativa_newGene_1365	2.40261e-06	2.62558
LOC_Os01g12520	2.093e-06	2.62243
LOC_Os08g37874	1.22775e-09	2.61753
LOC_Os08g34500	0.000609717	2.61565
LOC_Os09g17560	0.00059189	2.61389
Oryza_sativa_newGene_2982	3.02481e-06	2.61126
LOC_Os01g43460	3.97195e-21	2.60708
LOC_Os05g07710	3.05852e-08	2.60578
LOC_Os01g20206	0.00011198	2.60547
LOC_Os09g03190	0.000178842	2.60454
LOC_Os05g06780	3.71025e-11	2.59356
LOC_Os01g42860	2.19968e-06	2.59154
LOC_Os01g09640	3.03651e-12	2.59039
LOC_Os08g05780	2.80382e-05	2.58743
LOC_Os09g28210	5.81488e-05	2.58276
LOC_Os09g09930	1.96939e-10	2.57762
LOC_Os05g47730	0.000860736	2.57236
LOC_Os04g27800	5.81223e-05	2.56272
LOC_Os04g27810	5.83948e-05	2.56204
LOC_Os01g45640	5.75092e-10	2.55518
LOC_Os06g10530	9.35771e-07	2.55232
LOC_Os05g42070	5.1428e-09	2.54848
LOC_Os02g58100	6.93679e-08	2.54203
LOC_Os03g36279	1.46622e-06	2.53576
LOC_Os07g10840	1.16903e-05	2.52933
Oryza_sativa_newGene_1285	0.000249703	2.52641
LOC_Os06g44190	7.40403e-05	2.5236
LOC_Os10g20470	2.73999e-12	2.51782
LOC_Os08g43334	2.67821e-12	2.51232
LOC_Os08g39730	1.51871e-05	2.51193
LOC_Os05g02760	1.08842e-06	2.49658
LOC_Os09g36200	4.10202e-08	2.49471
LOC_Os03g16030	0.000328317	2.49252
LOC_Os01g58640	6.33023e-08	2.49002
LOC_Os02g04780	0.00178555	2.48855
LOC_Os02g40900	1.19326e-18	2.4859
LOC_Os09g31025	0.000103235	2.48333
LOC_Os05g30350	2.27398e-06	2.48253
LOC_Os08g36440	1.66904e-06	2.48167
Oryza_sativa_newGene_3391	0.000489477	2.48055
LOC_Os07g14600	2.46362e-06	2.48002
LOC_Os06g51260	1.02292e-07	2.47886
LOC_Os11g26570	0.000455489	2.46011
LOC_Os02g34250	0.00258183	2.44878
LOC_Os01g46970	1.23297e-11	2.44346
Oryza_sativa_newGene_928	3.02481e-06	2.44288
LOC_Os01g62760	1.08842e-06	2.44029
LOC_Os06g21380	2.77542e-08	2.42555
LOC_Os03g04770	4.34029e-12	2.41627
LOC_Os03g43750	0.000804201	2.41576
LOC_Os03g07200	1.86146e-08	2.4111
LOC_Os12g37519	3.71025e-11	2.41028
LOC_Os01g52740	6.68892e-05	2.39683
LOC_Os03g59180	2.358e-06	2.38528
LOC_Os04g37570	0.000886003	2.37538
LOC_Os12g05690	5.70722e-05	2.37461
LOC_Os02g50110	6.02986e-05	2.36947
LOC_Os04g28420	0.00316125	2.36394
LOC_Os06g37140	3.21265e-08	2.36095
Oryza_sativa_newGene_3629	3.07957e-08	2.35792
LOC_Os09g25430	0.00208522	2.35746
LOC_Os01g40280	9.74153e-07	2.35392
LOC_Os07g25960	0.00413884	2.35349
LOC_Os10g35070	2.54821e-05	2.35344
LOC_Os10g33810	2.16852e-05	2.35046
LOC_Os06g13720	2.89019e-05	2.34902
LOC_Os10g19919	1.28461e-05	2.34538
LOC_Os04g33820	0.000205153	2.34025
LOC_Os12g22489	0.000207091	2.33912
LOC_Os01g21420	8.83513e-08	2.33676
LOC_Os02g36840	0.00113071	2.33579
LOC_Os11g03300	0.00459177	2.33176
LOC_Os02g52380	0.000228517	2.33015
LOC_Os06g11290	0.00011198	2.32751
LOC_Os12g27440	3.59411e-05	2.32308
LOC_Os06g09560	4.34176e-18	2.31828
LOC_Os11g42410	0.00119698	2.31773
LOC_Os05g50570	0.0010446	2.30949
LOC_Os09g31478	1.47492e-07	2.30661
LOC_Os09g18440	0.00185968	2.3022
LOC_Os08g24770	0.00058138	2.30015
LOC_Os03g16334	5.91737e-08	2.29957
Oryza_sativa_newGene_1887	0.000436245	2.29628
LOC_Os04g43390	8.08842e-05	2.29419
LOC_Os02g52780	5.55609e-09	2.29054
LOC_Os04g17100	1.19097e-05	2.29001
LOC_Os10g36180	0.00183625	2.28817
LOC_Os02g04640	3.80557e-09	2.28613
LOC_Os06g05420	0.000132045	2.28309
LOC_Os04g51820	2.62882e-07	2.28288
LOC_Os07g13490	0.0043304	2.28131
LOC_Os01g60830	7.85759e-05	2.28041
LOC_Os05g02450	2.93455e-10	2.2791
LOC_Os01g62770	0.00603349	2.27779
LOC_Os06g06560	3.42728e-10	2.27368
LOC_Os10g23240	0.000927227	2.27024
LOC_Os02g33480	0.00495558	2.26413
LOC_Os03g48770	0.000324314	2.26154
LOC_Os04g39980	7.73359e-08	2.25635
LOC_Os08g10500	7.70221e-06	2.25332
LOC_Os11g08210	8.94691e-11	2.25169
LOC_Os02g10550	0.00143384	2.2509
LOC_Os12g07030	5.81145e-07	2.24906
LOC_Os12g36750	2.14069e-06	2.24853
LOC_Os02g05610	2.47682e-07	2.24636
LOC_Os08g33710	3.56005e-06	2.24599
LOC_Os01g64360	1.55267e-05	2.24186
LOC_Os11g45740	3.78022e-09	2.24033
LOC_Os05g46040	1.76751e-09	2.23806
LOC_Os01g13280	3.04264e-07	2.2368
LOC_Os12g12880	0.000106734	2.22846
LOC_Os11g46880	0.00756908	2.22355
LOC_Os08g12449	1.07196e-10	2.22115
LOC_Os04g48070	0.0034522	2.21772
LOC_Os09g18430	0.00280293	2.21376
LOC_Os02g07160	1.67988e-07	2.21374
LOC_Os09g34230	2.38616e-05	2.21216
LOC_Os06g21507	0.00458682	2.20936
Oryza_sativa_newGene_51	3.16681e-05	2.20811
LOC_Os03g60080	0.000151648	2.20809
LOC_Os09g31031	1.32856e-08	2.2029
LOC_Os11g05410	0.00104992	2.2011
LOC_Os02g21530	0.00107584	2.19485
LOC_Os01g21250	0.000715794	2.19415
LOC_Os07g40290	0.000318309	2.19336
LOC_Os05g08480	0.0040784	2.19077
LOC_Os07g33280	0.00701572	2.19021
LOC_Os07g23120	3.19829e-05	2.1823
LOC_Os05g15880	0.00272758	2.17761
LOC_Os03g50870	9.68676e-11	2.17718
LOC_Os07g09050	0.00696827	2.17469
LOC_Os07g01810	7.81329e-07	2.17034
LOC_Os03g16020	0.00163524	2.16918
LOC_Os06g14670	0.000485212	2.16738
LOC_Os06g21498	0.00616763	2.16478
LOC_Os09g27950	0.000114521	2.16338
Oryza_sativa_newGene_2881	0.000199296	2.16192
LOC_Os07g09420	1.23096e-06	2.16037
LOC_Os03g05900	1.08705e-05	2.15738
LOC_Os01g61700	1.67698e-05	2.14891
LOC_Os05g15530	0.00499266	2.13977
LOC_Os04g34180	0.00389147	2.13593
LOC_Os05g51670	2.89046e-10	2.13312
LOC_Os01g47690	5.73232e-08	2.13258
LOC_Os02g48190	8.06929e-05	2.12926
LOC_Os09g39910	3.1467e-11	2.12846
LOC_Os11g44800	0.000401346	2.12638
LOC_Os10g37660	0.00244873	2.12628
LOC_Os10g25040	1.51871e-05	2.1249
LOC_Os08g08440	0.00059189	2.12405
LOC_Os09g08570	0.0031296	2.12253
LOC_Os03g15270	3.66982e-05	2.11738
LOC_Os06g28800	0.000121023	2.11611
LOC_Os02g42940	1.43334e-05	2.11518
LOC_Os05g03920	0.000247725	2.10803
LOC_Os01g62060	4.78718e-07	2.09511
LOC_Os02g15560	2.48134e-06	2.08779
LOC_Os06g25010	9.44415e-05	2.08646
LOC_Os12g03899	1.4654e-15	2.0823
LOC_Os09g03200	0.00534732	2.08113
LOC_Os06g46900	1.50588e-05	2.07943
LOC_Os10g25030	9.44869e-06	2.07588
LOC_Os03g08320	0.000327589	2.0695
LOC_Os03g27990	3.72809e-08	2.06885
LOC_Os04g32620	7.14724e-07	2.06427
LOC_Os01g50370	0.00196954	2.06385
LOC_Os03g60570	0.000636301	2.06114
LOC_Os08g44390	2.74287e-09	2.06107
LOC_Os01g42110	0.00116158	2.06098
LOC_Os01g65620	0.00104465	2.05778
LOC_Os08g32980	3.56542e-11	2.057
LOC_Os07g44410	1.66483e-15	2.05396
LOC_Os08g01490	3.28556e-11	2.0536
LOC_Os07g43604	9.53741e-08	2.05151
LOC_Os09g02270	0.0012144	2.04592
LOC_Os02g44770	0.00101396	2.04523
LOC_Os05g49300	2.093e-06	2.04405
LOC_Os05g42080	0.00302773	2.03908
LOC_Os01g63230	7.07776e-10	2.03818
LOC_Os02g47840	5.44589e-07	2.03745
LOC_Os01g72210	6.47242e-08	2.03651
LOC_Os03g18030	0.00045235	2.02954
LOC_Os10g40490	0.000537133	2.02757
LOC_Os02g51930	1.3592e-09	2.02327
LOC_Os01g03720	0.00351957	2.02177
LOC_Os08g40910	0.000500722	2.0187
Oryza_sativa_newGene_942	0.00873613	2.01248
LOC_Os07g36544	0.000272349	2.01165
LOC_Os06g13560	5.20619e-07	2.00617
LOC_Os01g49710	0.00194727	2.00584
LOC_Os08g02070	0.00257033	2.00207
LOC_Os03g02874	1.09844e-09	2
LOC_Os01g62610	0.00199412	1.99906
LOC_Os01g27449	0.00107939	1.99898
LOC_Os08g43620	4.77272e-07	1.99637
LOC_Os02g03900	0.000218339	1.99311
LOC_Os10g38470	4.57349e-08	1.98855
LOC_Os05g50930	0.000131525	1.98729
LOC_Os06g45710	0.0028086	1.98488
LOC_Os06g17070	0.0096278	1.97855
LOC_Os08g36320	5.72991e-13	1.97785
LOC_Os04g45890	0.00083708	1.97223
LOC_Os09g37976	0.00833559	1.96935
LOC_Os09g23595	2.6503e-06	1.96907
LOC_Os06g24990	0.000170993	1.96799
LOC_Os01g10320	0.00549665	1.96239
LOC_Os10g30010	0.00554944	1.95893
Oryza_sativa_newGene_3213	2.08986e-05	1.95837
LOC_Os11g04150	5.67357e-05	1.95809
LOC_Os02g09390	0.000607098	1.95759
LOC_Os02g48170	0.000851886	1.94628
LOC_Os05g06399	0.00124082	1.9431
LOC_Os07g16970	2.36314e-05	1.94216
LOC_Os01g50700	0.000248172	1.93671
LOC_Os05g43390	0.000389305	1.93631
Oryza_sativa_newGene_3751	0.00168149	1.9279
LOC_Os04g49450	8.11125e-05	1.92486
LOC_Os02g36490	0.000484204	1.92234
LOC_Os06g04240	3.75596e-06	1.92153
LOC_Os04g14690	1.60083e-07	1.91577
LOC_Os05g24780	0.00644944	1.91217
LOC_Os01g57890	0.00194727	1.90997
LOC_Os05g04700	1.01331e-05	1.90905
LOC_Os03g44150	4.06502e-10	1.90649
LOC_Os04g06590	0.000441105	1.90628
LOC_Os01g67540	0.00252663	1.90544
LOC_Os06g14030	7.2963e-16	1.90466
LOC_Os05g02754	3.11191e-10	1.9004
LOC_Os03g10320	4.51987e-07	1.90033
LOC_Os03g17800	0.000115336	1.89483
LOC_Os04g33490	2.07936e-06	1.8941
LOC_Os02g10310	2.14586e-06	1.89314
LOC_Os03g22790	1.51223e-05	1.89175
LOC_Os08g38600	0.0095799	1.88894
LOC_Os07g06800	0.00918276	1.88773
LOC_Os05g10730	0.000101288	1.88645
LOC_Os06g15910	0.000433856	1.88632
LOC_Os04g37490	0.00708543	1.88511
LOC_Os01g36790	0.00355745	1.88466
LOC_Os02g17500	5.3562e-07	1.88461
LOC_Os08g43290	0.000964202	1.88377
LOC_Os01g64670	0.000212352	1.87713
LOC_Os04g56570	0.00883061	1.87607
LOC_Os03g03370	0.000679578	1.87474
LOC_Os09g28910	7.53925e-10	1.87309
LOC_Os11g34870	0.000427409	1.87243
LOC_Os01g47262	4.67094e-07	1.87235
LOC_Os03g11910	0.000212845	1.87128
LOC_Os05g42040	3.04264e-07	1.8707
LOC_Os07g02460	0.00127785	1.86899
LOC_Os05g20460	8.74344e-06	1.86774
LOC_Os02g46460	6.75673e-07	1.8675
LOC_Os04g19114	0.00227488	1.86532
LOC_Os03g60370	2.96192e-06	1.86316
LOC_Os01g19940	7.47659e-09	1.85972
LOC_Os03g02050	0.0011298	1.8572
LOC_Os01g70710	3.02489e-08	1.85088
LOC_Os03g05910	0.00286848	1.85007
LOC_Os11g01530	7.0971e-06	1.84851
Oryza_sativa_newGene_2948	0.00026747	1.84639
LOC_Os09g27050	7.26738e-05	1.84619
LOC_Os01g18080	1.94134e-09	1.84224
LOC_Os02g09510	1.07099e-05	1.84206
LOC_Os06g07030	2.93011e-05	1.83538
LOC_Os08g42750	0.00168149	1.83475
LOC_Os01g32364	3.29341e-12	1.83415
LOC_Os04g51150	0.000158489	1.83373
LOC_Os11g47840	0.000724241	1.83135
LOC_Os03g18790	3.23604e-05	1.82987
LOC_Os02g14480	5.75092e-10	1.82621
LOC_Os01g47610	4.82183e-05	1.82441
LOC_Os01g26039	4.74023e-05	1.82427
LOC_Os12g18530	0.000327589	1.82409
LOC_Os07g42220	0.000212171	1.8217
LOC_Os05g10620	0.000368038	1.82101
LOC_Os06g44260	4.2788e-05	1.81958
LOC_Os01g03390	0.000269864	1.81074
LOC_Os04g55240	0.00260828	1.81064
LOC_Os04g59440	0.000259803	1.80854
LOC_Os08g31850	0.00703472	1.80669
LOC_Os07g48500	7.30647e-10	1.80426
LOC_Os01g62190	0.0086584	1.80229
LOC_Os10g38489	1.01654e-06	1.79659
LOC_Os04g51610	2.3918e-09	1.796
LOC_Os02g52150	0.00399714	1.79491
LOC_Os03g41390	0.00508144	1.79459
LOC_Os03g37490	0.00199343	1.79378
LOC_Os11g04104	0.00237169	1.79308
LOC_Os07g40040	0.00730495	1.78831
LOC_Os04g49350	9.45892e-07	1.7842
LOC_Os11g24510	2.0859e-05	1.78051
LOC_Os04g47140	0.00301998	1.77827
LOC_Os01g49720	0.00679798	1.77712
LOC_Os05g39770	0.00842259	1.77456
LOC_Os09g07660	7.83555e-06	1.7736
LOC_Os01g53820	0.000154532	1.77219
LOC_Os12g40260	0.00550834	1.76956
LOC_Os03g14050	0.00028603	1.76759
LOC_Os02g13800	0.00308864	1.76111
LOC_Os08g44340	0.00452579	1.76082
LOC_Os03g05310	6.40942e-05	1.76023
LOC_Os03g51010	7.47659e-09	1.75722
LOC_Os03g15890	0.000898169	1.75495
LOC_Os01g65520	5.24962e-08	1.75324
LOC_Os02g09810	2.03054e-05	1.75154
LOC_Os07g48830	0.00106547	1.75121
LOC_Os05g50250	6.91641e-05	1.7502
LOC_Os02g04369	0.000461456	1.74879
LOC_Os11g39020	1.51196e-07	1.74653
LOC_Os02g32580	0.00825207	1.74577
LOC_Os05g09440	2.36692e-09	1.74541
LOC_Os01g58130	0.00963246	1.74173
LOC_Os02g37000	3.78418e-07	1.73931
LOC_Os02g14760	4.12254e-07	1.73873
LOC_Os02g57720	0.00499266	1.73684
LOC_Os04g50760	0.000126243	1.73185
LOC_Os05g25640	4.54832e-15	1.72544
LOC_Os01g11910	0.000774873	1.72177
LOC_Os05g10690	3.69265e-13	1.71505
LOC_Os02g12380	4.52556e-05	1.71444
LOC_Os02g30100	1.74517e-14	1.71414
LOC_Os02g36530	0.000247591	1.71228
LOC_Os12g29740	9.24057e-06	1.71032
LOC_Os06g15370	3.69265e-13	1.71018
ChrSy.fgenesh.gene.37	1.12639e-09	1.70786
LOC_Os01g39136	0.00831399	1.70488
LOC_Os09g26880	0.00122127	1.70233
Oryza_sativa_newGene_146	1.96691e-07	1.70147
LOC_Os01g64730	2.7465e-05	1.70085
LOC_Os01g57450	1.96215e-06	1.70011
LOC_Os07g35140	0.00382828	1.69949
LOC_Os05g36290	9.87797e-07	1.6949
LOC_Os01g66120	5.28603e-05	1.69332
LOC_Os03g06520	1.79264e-05	1.69148
LOC_Os12g03810	4.82141e-08	1.69047
LOC_Os10g32680	0.00175282	1.6859
LOC_Os06g18820	0.00572007	1.68455
LOC_Os05g48810	0.00514679	1.68092
LOC_Os05g10670	0.00370515	1.67864
LOC_Os02g48570	0.0032618	1.67777
LOC_Os02g52210	0.00523838	1.67119
LOC_Os10g42960	0.00137374	1.67107
LOC_Os03g56540	6.75552e-05	1.66946
LOC_Os06g24730	0.000216793	1.66617
LOC_Os02g02730	0.00327072	1.66579
LOC_Os11g06130	1.5831e-08	1.66499
LOC_Os02g55134	4.76439e-08	1.65909
LOC_Os08g29600	0.00282512	1.65615
LOC_Os12g44370	3.87322e-06	1.65306
LOC_Os01g56180	0.000772015	1.65288
LOC_Os01g51030	0.000251123	1.64907
LOC_Os03g21000	0.000180084	1.6481
LOC_Os09g33680	0.000487185	1.6461
LOC_Os01g21144	0.00158577	1.64474
LOC_Os03g57200	0.00739206	1.64419
LOC_Os02g39930	0.000373524	1.64359
LOC_Os02g01355	0.00157627	1.63679
LOC_Os03g25790	0.00152146	1.63141
LOC_Os02g27000	7.17831e-07	1.63093
LOC_Os02g47200	0.00209702	1.626
LOC_Os04g01310	0.000486952	1.62298
LOC_Os02g56900	0.000143564	1.6222
LOC_Os03g44810	9.96573e-06	1.62154
LOC_Os08g35630	0.0032826	1.61953
LOC_Os08g07390	8.26171e-06	1.61945
LOC_Os01g19750	0.00579433	1.61603
LOC_Os11g41600	0.000675818	1.61556
LOC_Os02g45780	7.04332e-08	1.61296
LOC_Os04g57810	0.000146514	1.60927
LOC_Os05g02770	5.89446e-05	1.609
LOC_Os01g08860	0.00059189	1.60691
LOC_Os07g48550	2.39213e-05	1.60494
LOC_Os11g37560	0.00157396	1.60275
LOC_Os03g26870	0.00207539	1.60085
LOC_Os11g37980	2.92473e-06	1.59821
LOC_Os11g01869	2.07692e-06	1.59182
LOC_Os12g08810	0.000315817	1.59148
LOC_Os03g14400	1.0702e-05	1.59106
LOC_Os03g11900	0.00479507	1.58817
LOC_Os10g26620	5.47761e-05	1.58066
LOC_Os10g41490	4.13172e-05	1.5783
LOC_Os02g52010	0.00836427	1.57814
LOC_Os02g09250	6.99484e-05	1.57772
LOC_Os09g38100	0.00269215	1.57653
LOC_Os01g22352	0.000171503	1.5763
LOC_Os01g03914	2.62882e-07	1.57531
LOC_Os11g07916	0.000326328	1.57372
LOC_Os12g02420	2.01979e-05	1.57047
LOC_Os10g22070	0.000332885	1.56915
LOC_Os03g21030	0.00168611	1.55952
LOC_Os05g07940	3.31955e-06	1.55843
LOC_Os11g02300	0.000878563	1.55515
LOC_Os01g36950	1.68041e-06	1.5539
LOC_Os01g72530	0.00501096	1.55243
LOC_Os01g61440	1.54542e-11	1.55163
LOC_Os05g41610	0.000834936	1.55036
LOC_Os11g02480	0.00245828	1.54943
LOC_Os03g20380	6.11964e-07	1.53553
LOC_Os01g63060	0.000444901	1.53539
LOC_Os12g02385	0.0032618	1.53513
LOC_Os01g73500	0.00212234	1.53297
LOC_Os09g33690	0.000293037	1.53221
LOC_Os07g39520	0.000106734	1.53221
LOC_Os08g04430	0.00141102	1.53126
LOC_Os11g10770	1.41474e-08	1.52907
LOC_Os02g14980	1.72165e-07	1.52591
LOC_Os06g22060	1.1526e-06	1.52446
LOC_Os06g11150	0.0020196	1.52266
LOC_Os01g72970	0.00198501	1.52237
LOC_Os04g51410	9.87797e-07	1.52078
LOC_Os12g02250	0.00141957	1.51978
LOC_Os11g34760	1.23803e-06	1.51966
LOC_Os06g40060	5.73121e-11	1.51962
LOC_Os01g02930	6.68892e-05	1.51882
LOC_Os07g07410	0.00643763	1.51801
LOC_Os07g49270	1.75855e-14	1.51622
LOC_Os05g43910	0.00058566	1.51402
LOC_Os06g22390	0.00691665	1.51275
LOC_Os03g07480	0.000587862	1.5107
LOC_Os03g20020	4.76064e-05	1.50585
LOC_Os04g48880	0.00864798	1.50542
LOC_Os02g27360	0.000102941	1.50144
LOC_Os03g03510	4.87478e-05	1.50134
LOC_Os10g35770	3.44535e-07	1.49326
LOC_Os03g61920	0.00862036	1.49226
LOC_Os11g37260	0.00190089	1.49214
LOC_Os02g34600	7.40091e-09	1.49114
LOC_Os03g16670	0.00706553	1.49107
LOC_Os03g14370	0.000201515	1.4894
LOC_Os03g02685	0.00992579	1.48607
LOC_Os06g30750	6.16485e-06	1.48547
LOC_Os02g47560	0.00114389	1.48525
LOC_Os01g40190	0.00020848	1.48453
LOC_Os08g29150	2.37725e-05	1.48186
LOC_Os11g10470	0.00163756	1.47859
Oryza_sativa_newGene_1920	7.17831e-07	1.4762
LOC_Os07g44330	1.82038e-08	1.47583
LOC_Os01g47490	1.56205e-06	1.47571
LOC_Os01g49380	0.000251618	1.47313
LOC_Os05g34854	0.0023431	1.47232
LOC_Os07g49510	0.00130181	1.47051
LOC_Os07g42910	4.48271e-05	1.46984
LOC_Os11g03780	0.00160163	1.46898
LOC_Os06g08110	0.000725091	1.46538
LOC_Os11g02389	1.68568e-09	1.45979
LOC_Os05g18470	9.60206e-06	1.4595
LOC_Os02g04160	0.000111154	1.45894
LOC_Os01g05660	7.54445e-05	1.45837
LOC_Os03g08390	1.27965e-06	1.45743
LOC_Os04g44530	0.000400996	1.45655
LOC_Os10g38870	0.000145601	1.45447
LOC_Os09g04790	1.92543e-05	1.44767
LOC_Os06g30970	5.89691e-12	1.44695
LOC_Os06g47970	0.000202167	1.44519
LOC_Os01g51140	2.08891e-11	1.44297
LOC_Os10g25060	0.00256395	1.43751
LOC_Os04g37710	0.00703472	1.43733
LOC_Os06g14400	1.05931e-06	1.43602
LOC_Os09g25770	0.000814891	1.43383
LOC_Os07g46320	6.54474e-05	1.43372
LOC_Os02g39790	0.000145077	1.43068
LOC_Os03g07190	0.000978013	1.42493
LOC_Os02g51750	0.00876782	1.42477
LOC_Os05g38264	0.00141957	1.42145
LOC_Os01g40480	0.00730495	1.41994
LOC_Os06g05430	0.000262349	1.41804
LOC_Os10g39220	0.000650446	1.41552
LOC_Os02g48860	0.00152085	1.41398
LOC_Os10g18370	9.46898e-06	1.41136
LOC_Os04g01590	7.21465e-06	1.41115
LOC_Os04g52450	7.11197e-05	1.40761
LOC_Os09g23150	2.80382e-05	1.4026
LOC_Os12g12580	0.000376064	1.39953
LOC_Os01g01610	0.000222165	1.39924
LOC_Os08g33140	0.00252921	1.39469
LOC_Os02g32660	4.92872e-06	1.38698
LOC_Os12g39320	1.12422e-05	1.3858
LOC_Os06g14240	0.00411854	1.38112
LOC_Os01g14440	0.00364737	1.38072
LOC_Os03g22770	4.58955e-06	1.37757
LOC_Os10g25130	7.8224e-18	1.37556
LOC_Os08g10550	7.8987e-10	1.37491
LOC_Os07g09340	0.000162935	1.37467
LOC_Os04g45160	0.00274157	1.37466
LOC_Os09g20930	0.00161834	1.37269
LOC_Os06g44420	0.000368038	1.37249
LOC_Os01g50050	3.35477e-07	1.36771
LOC_Os04g52330	0.0060916	1.36526
LOC_Os01g57740	0.00025527	1.36143
LOC_Os09g28310	1.06859e-05	1.3562
LOC_Os11g10760	1.23096e-06	1.35275
LOC_Os05g41460	0.00717558	1.34924
LOC_Os03g55850	0.000213762	1.34908
LOC_Os03g04920	4.20902e-08	1.34797
LOC_Os12g21789	0.00125469	1.34796
LOC_Os04g53720	0.001953	1.34747
LOC_Os01g01620	0.00192395	1.34451
LOC_Os01g56560	6.15219e-05	1.33901
LOC_Os06g43640	0.00156102	1.33841
LOC_Os01g62460	0.00047512	1.33374
LOC_Os05g45320	0.00874068	1.32758
LOC_Os01g42410	4.65157e-05	1.32621
LOC_Os01g05650	3.55413e-06	1.32402
LOC_Os07g41160	3.47934e-12	1.32265
LOC_Os11g03970	5.39676e-06	1.32082
LOC_Os01g05830	0.00580822	1.31158
LOC_Os06g03690	0.00101254	1.30999
LOC_Os05g27010	0.00824848	1.30496
LOC_Os09g21180	0.00981817	1.30413
LOC_Os06g51084	6.80757e-10	1.30171
LOC_Os05g32320	0.000483563	1.30027
LOC_Os03g45720	0.00448866	1.30006
LOC_Os09g26160	0.00933205	1.29679
LOC_Os01g18100	1.37065e-07	1.29553
LOC_Os06g39330	0.00217101	1.2931
LOC_Os01g59100	0.00348781	1.29059
LOC_Os01g12920	0.00431645	1.28955
LOC_Os02g17390	1.09906e-07	1.28869
LOC_Os04g57550	0.00743923	1.28727
LOC_Os05g23440	0.00250615	1.28598
LOC_Os04g52504	0.00183655	1.28147
LOC_Os05g32630	3.72734e-05	1.27958
LOC_Os10g25010	0.00951274	1.27909
LOC_Os06g42560	5.50329e-05	1.27367
LOC_Os05g42230	0.00721536	1.27353
LOC_Os05g49910	0.00165934	1.2723
LOC_Os01g03730	0.000323696	1.27152
LOC_Os07g18990	0.00934262	1.26967
LOC_Os01g53810	0.00408535	1.26894
LOC_Os02g47320	0.00979814	1.2623
LOC_Os06g50040	0.000673193	1.2621
LOC_Os04g35100	0.00384335	1.26195
LOC_Os03g13810	0.00252921	1.26167
LOC_Os05g45350	0.00945343	1.25791
LOC_Os04g35560	0.00718315	1.25641
LOC_Os04g57320	0.00386343	1.25632
LOC_Os06g38320	2.77028e-09	1.25365
LOC_Os03g27019	0.000342682	1.24722
LOC_Os08g08500	0.00229569	1.2432
LOC_Os03g02260	0.000539177	1.23946
LOC_Os12g04880	0.00389304	1.23936
LOC_Os04g05650	2.36668e-05	1.23308
LOC_Os01g56070	0.000213762	1.23155
LOC_Os04g46960	0.00835578	1.23095
LOC_Os02g33580	0.00417996	1.22853
LOC_Os06g39040	0.000803117	1.22822
LOC_Os04g53990	0.00312081	1.22792
LOC_Os07g43740	0.00472581	1.22675
LOC_Os02g21920	0.00165786	1.2266
LOC_Os02g42850	0.000691046	1.22636
LOC_Os02g48630	7.09435e-08	1.2246
LOC_Os06g24704	8.37325e-05	1.22341
LOC_Os01g02390	6.9986e-05	1.22296
LOC_Os01g69100	0.000416185	1.21989
LOC_Os04g57540	0.00212234	1.21977
LOC_Os01g72570	0.000564051	1.21805
LOC_Os04g48750	0.00203945	1.21767
LOC_Os12g36670	1.89432e-09	1.21499
LOC_Os03g04600	0.00151539	1.21486
LOC_Os04g37790	0.000944129	1.20856
LOC_Os10g33862	0.000364304	1.20586
LOC_Os01g64790	0.00492574	1.19988
LOC_Os01g34080	1.14917e-05	1.19768
LOC_Os03g07960	0.00655478	1.19717
LOC_Os03g05280	0.00197345	1.19331
LOC_Os02g06720	0.00012914	1.19209
LOC_Os01g08110	0.00348781	1.18942
LOC_Os02g28720	4.48271e-05	1.18467
LOC_Os10g20510	8.03309e-05	1.18079
LOC_Os02g50350	0.00125469	1.17699
LOC_Os12g44380	0.000177159	1.17183
LOC_Os12g19304	0.00259556	1.1716
LOC_Os02g11640	0.000373959	1.16721
LOC_Os06g22340	7.29006e-05	1.16615
LOC_Os02g48340	0.00175946	1.16465
LOC_Os01g52630	0.00475512	1.15932
LOC_Os02g44500	0.00647162	1.15857
LOC_Os09g30120	3.67117e-08	1.15752
LOC_Os01g50040	0.00662399	1.15516
LOC_Os01g72610	0.000493613	1.15448
LOC_Os03g63270	0.00586938	1.15305
LOC_Os01g56470	3.71025e-11	1.15263
LOC_Os12g43630	0.00830264	1.15238
LOC_Os09g01960	0.000110856	1.15151
LOC_Os07g43940	2.3956e-06	1.1394
LOC_Os03g06580	0.00316125	1.1367
LOC_Os01g50450	0.00125469	1.13442
LOC_Os05g38150	0.000175952	1.1325
LOC_Os08g02460	0.000318309	1.13152
LOC_Os12g41680	0.000471999	1.13086
LOC_Os03g53930	0.00144268	1.12944
LOC_Os01g52560	0.00127986	1.12913
LOC_Os02g35830	0.002899	1.12901
LOC_Os03g29960	0.000247186	1.12653
LOC_Os03g06330	0.000188174	1.12484
LOC_Os04g48030	0.00116917	1.12149
LOC_Os05g02530	0.00501157	1.11838
LOC_Os01g64170	0.000141016	1.11824
LOC_Os05g50550	0.00182277	1.11776
LOC_Os04g37619	0.0039042	1.11644
LOC_Os01g12810	0.000391101	1.1161
LOC_Os01g60230	6.6007e-09	1.11577
LOC_Os10g22430	5.13566e-08	1.11413
LOC_Os05g43790	0.000898169	1.11058
LOC_Os06g47200	0.00180208	1.11021
LOC_Os08g39150	7.4202e-11	1.1097
LOC_Os06g51150	7.17831e-07	1.10924
LOC_Os02g07044	0.00464351	1.10875
LOC_Os03g06090	0.00439148	1.10563
LOC_Os04g43410	0.00310526	1.10142
LOC_Os02g20170	0.000142938	1.09854
LOC_Os04g58320	3.45334e-05	1.09358
LOC_Os02g51350	0.00250278	1.09313
LOC_Os03g58910	0.00345021	1.08913
LOC_Os08g42010	4.02812e-08	1.08886
LOC_Os01g06270	0.00129087	1.08795
LOC_Os08g37104	0.000295229	1.08339
LOC_Os01g09020	0.000586359	1.08317
LOC_Os08g01290	0.0076942	1.08035
LOC_Os01g07200	0.000247965	1.07982
LOC_Os03g53750	0.000306555	1.07954
LOC_Os12g02330	7.75829e-05	1.07849
LOC_Os01g33784	6.06308e-05	1.07805
LOC_Os06g07070	0.000415455	1.07779
LOC_Os06g35410	1.12922e-09	1.07714
LOC_Os03g42464	0.00182301	1.07493
LOC_Os08g40110	0.00019789	1.06958
LOC_Os09g38410	0.00423926	1.0675
LOC_Os09g39940	0.000991142	1.06593
LOC_Os02g56850	0.000172859	1.0643
LOC_Os06g27760	0.0014973	1.06341
LOC_Os03g37640	0.00240723	1.06249
LOC_Os01g72520	0.00224262	1.05996
LOC_Os01g47460	0.00932171	1.05901
LOC_Os03g19560	0.0010546	1.05696
LOC_Os02g16620	0.00153664	1.05647
LOC_Os05g05800	4.57996e-05	1.05485
LOC_Os02g31220	0.00107584	1.05312
LOC_Os03g15850	7.98755e-05	1.05049
LOC_Os03g19390	1.51533e-05	1.05013
LOC_Os02g13300	0.00127024	1.0443
LOC_Os11g40570	0.00230728	1.04334
LOC_Os01g07120	0.00199343	1.03825
LOC_Os08g07430	0.000386271	1.03816
LOC_Os02g57160	0.0012347	1.0376
LOC_Os09g38960	3.59381e-05	1.03474
LOC_Os03g18890	3.13555e-12	1.0336
LOC_Os04g39210	0.00548942	1.03087
LOC_Os01g22600	0.00225623	1.0306
LOC_Os01g35184	4.43569e-06	1.02947
LOC_Os10g26570	0.00182301	1.02887
LOC_Os06g46366	0.000377161	1.02491
LOC_Os04g53994	0.00156102	1.02332
LOC_Os08g09250	0.00086356	1.02292
LOC_Os11g44940	1.51871e-05	1.02039
LOC_Os04g52500	0.00212057	1.02012
LOC_Os11g37890	2.00667e-11	1.01514
LOC_Os04g44810	0.00663702	1.01489
LOC_Os04g42250	0.00495558	1.01488
LOC_Os01g04050	7.27497e-05	1.01183
LOC_Os06g14510	0.000247965	1.00861
LOC_Os04g52390	0.00278248	1.00734
LOC_Os03g38970	0.00379607	1.00265
LOC_Os03g44230	0.00924686	-1.01454
LOC_Os05g04550	0.00661492	-1.01784
LOC_Os06g50340	0.00131583	-1.04167
LOC_Os03g39860	0.00160648	-1.04398
LOC_Os02g15900	0.00658972	-1.0781
LOC_Os09g27210	0.00370515	-1.08665
LOC_Os08g42610	0.00342123	-1.09153
LOC_Os02g36974	0.00161834	-1.09808
LOC_Os09g34000	0.00864798	-1.10709
LOC_Os01g53790	0.00485156	-1.11231
LOC_Os03g18770	4.52556e-05	-1.11248
LOC_Os04g33030	0.00222093	-1.11517
LOC_Os06g01620	0.00309655	-1.12584
LOC_Os01g12160	0.00516053	-1.13042
LOC_Os01g43270	0.00161007	-1.13107
LOC_Os04g52640	9.60206e-06	-1.13503
LOC_Os05g44270	0.000800662	-1.13647
LOC_Os07g39114	0.00267654	-1.15034
LOC_Os04g54320	0.00704159	-1.15231
LOC_Os01g55750	1.03286e-10	-1.15356
LOC_Os03g58470	0.00703472	-1.1621
LOC_Os07g40710	0.00973416	-1.16515
Oryza_sativa_newGene_2547	0.00137374	-1.18012
LOC_Os02g53530	3.17848e-07	-1.18195
LOC_Os01g72100	0.00114244	-1.19928
LOC_Os03g31679	0.000453755	-1.203
LOC_Os12g13120	0.00332313	-1.21871
LOC_Os10g39930	0.00632756	-1.22285
LOC_Os06g03580	0.00743923	-1.22703
LOC_Os12g37370	3.63617e-05	-1.22766
LOC_Os01g07500	4.06888e-07	-1.23251
LOC_Os11g10320	0.00164508	-1.23529
LOC_Os08g04310	0.00247535	-1.25204
LOC_Os03g55800	0.00289861	-1.25699
LOC_Os04g21820	0.000117787	-1.26024
LOC_Os02g47450	0.000151648	-1.26104
LOC_Os04g09540	0.00817802	-1.26855
LOC_Os04g54430	7.46188e-09	-1.27441
LOC_Os12g42070	0.000486952	-1.28038
LOC_Os11g45280	0.00591369	-1.28208
LOC_Os02g49680	0.000222165	-1.29432
LOC_Os02g34990	1.97983e-06	-1.31726
LOC_Os04g34699	0.00539163	-1.32137
LOC_Os02g06480	4.91294e-08	-1.32971
LOC_Os03g04070	6.93473e-05	-1.33229
LOC_Os08g01270	0.000101495	-1.3412
LOC_Os12g04500	0.000144384	-1.3531
LOC_Os11g04720	0.000351686	-1.38338
LOC_Os10g34840	0.00897154	-1.39471
LOC_Os05g43310	0.00089763	-1.39921
LOC_Os11g11960	0.000128933	-1.41239
LOC_Os10g13914	0.00693153	-1.41242
LOC_Os04g38410	0.00708543	-1.41262
LOC_Os09g29490	0.000809308	-1.41317
LOC_Os12g07970	0.00814168	-1.41419
LOC_Os08g43430	0.00581659	-1.41902
LOC_Os09g12290	6.08082e-05	-1.42088
LOC_Os05g07300	0.0015988	-1.42643
LOC_Os08g30020	9.30124e-06	-1.43213
LOC_Os09g15370	0.00492574	-1.43629
LOC_Os07g38790	0.00573401	-1.43787
LOC_Os08g01940	1.56082e-05	-1.44577
LOC_Os03g45779	0.00239727	-1.44598
LOC_Os11g07230	2.31906e-06	-1.44977
LOC_Os03g63200	0.000586359	-1.45854
LOC_Os03g62010	0.00316755	-1.45903
LOC_Os06g04150	0.0010477	-1.45969
LOC_Os06g13870	0.000450284	-1.45998
LOC_Os07g08710	0.000670985	-1.46866
LOC_Os01g61080	0.000378022	-1.47623
LOC_Os03g22370	0.00303336	-1.47794
Oryza_sativa_newGene_3697	0.00753174	-1.48882
LOC_Os04g55180	0.000475003	-1.49558
LOC_Os08g36310	3.28914e-05	-1.49746
LOC_Os06g18000	0.00431398	-1.50334
LOC_Os12g35330	0.00175498	-1.5058
LOC_Os06g16040	0.00647671	-1.50594
LOC_Os05g39800	0.000560163	-1.50787
LOC_Os12g33120	1.58483e-05	-1.51025
LOC_Os04g44210	0.00885705	-1.51185
LOC_Os02g42220	3.07809e-05	-1.51773
LOC_Os05g40770	0.00461579	-1.52394
LOC_Os05g11064	0.00368631	-1.54033
LOC_Os12g06220	1.94617e-05	-1.56286
LOC_Os02g54640	0.00199045	-1.56419
LOC_Os05g32380	0.0060826	-1.56951
LOC_Os05g39260	3.58472e-05	-1.57076
LOC_Os08g29660	0.00939298	-1.57204
LOC_Os06g21140	1.87583e-06	-1.57682
Oryza_sativa_newGene_2218	0.00976475	-1.58727
LOC_Os02g37200	0.00109678	-1.60496
LOC_Os06g03560	0.000640126	-1.60714
LOC_Os11g41710	0.00812342	-1.61272
LOC_Os12g29950	0.000334671	-1.61387
LOC_Os05g05690	0.00758396	-1.61917
LOC_Os01g66890	0.00370515	-1.65283
LOC_Os11g02620	2.27972e-05	-1.66845
LOC_Os04g17660	0.00339418	-1.688
LOC_Os03g07600	0.000868827	-1.7
LOC_Os06g49420	3.72734e-05	-1.72263
LOC_Os12g05550	0.00102419	-1.74378
LOC_Os02g24100	0.000936408	-1.74478
LOC_Os04g41870	2.70137e-06	-1.76454
LOC_Os03g43440	0.00139018	-1.77053
LOC_Os01g74410	0.00435844	-1.77434
LOC_Os01g68269	0.000259803	-1.78081
LOC_Os07g42324	0.000475465	-1.80118
Oryza_sativa_newGene_1248	0.00216586	-1.82369
LOC_Os03g07400	0.00131076	-1.8254
LOC_Os06g08570	0.000761594	-1.8292
LOC_Os10g03440	0.000341172	-1.8416
LOC_Os11g16310	0.00790256	-1.86312
LOC_Os01g20830	0.000391101	-1.86785
LOC_Os09g27450	3.74232e-05	-1.87744
LOC_Os09g10054	3.88579e-06	-1.88438
LOC_Os05g05040	0.00212234	-1.8858
LOC_Os01g71720	0.000121466	-1.89467
LOC_Os01g49320	1.40974e-05	-1.90716
LOC_Os04g25060	0.00503474	-1.91005
LOC_Os08g10290	1.65361e-06	-1.91164
LOC_Os05g47540	0.000373524	-1.91334
LOC_Os02g01510	0.000220432	-1.91749
LOC_Os10g30070	0.000173466	-1.91902
LOC_Os02g49850	0.00255018	-1.92812
LOC_Os01g43230	1.88955e-06	-1.93516
LOC_Os07g35810	0.00105233	-1.97271
LOC_Os02g42430	0.00703472	-1.97899
LOC_Os05g35500	8.43244e-08	-1.98221
LOC_Os03g21419	5.09771e-13	-1.99512
LOC_Os06g29260	0.0015195	-1.99808
LOC_Os06g08250	0.0052509	-2.01007
LOC_Os08g32750	0.00217951	-2.01578
LOC_Os01g04560	0.00852543	-2.01951
LOC_Os08g04250	9.67955e-05	-2.0252
LOC_Os04g38790	2.39213e-05	-2.03888
LOC_Os02g36414	0.000834936	-2.0759
LOC_Os08g26220	0.00943283	-2.08149
LOC_Os01g44390	9.87797e-07	-2.11062
LOC_Os08g04500	0.000107806	-2.11995
LOC_Os04g12400	0.000820465	-2.13423
LOC_Os02g39140	4.32712e-08	-2.18255
LOC_Os08g43390	3.60179e-07	-2.18412
LOC_Os02g17000	0.00836015	-2.19368
LOC_Os12g33150	0.000566484	-2.19696
LOC_Os06g08120	3.72734e-05	-2.19792
LOC_Os03g47614	0.00318897	-2.20865
LOC_Os02g13190	1.07312e-05	-2.22656
LOC_Os06g34020	9.66011e-06	-2.26091
LOC_Os05g25370	0.00630826	-2.27778
LOC_Os06g35940	0.00300169	-2.36025
LOC_Os01g22710	0.00258183	-2.36532
LOC_Os10g36520	0.000886003	-2.37101
LOC_Os08g29020	8.60428e-07	-2.3756
LOC_Os07g39720	0.000537802	-2.43068
LOC_Os04g34270	1.2133e-08	-2.4989
LOC_Os05g50340	0.000329201	-2.50985
LOC_Os02g13350	8.59838e-18	-2.53609
LOC_Os11g05550	1.85786e-07	-2.58522
LOC_Os04g39010	2.04523e-05	-2.60199
LOC_Os11g42970	6.66249e-13	-2.60208
LOC_Os02g15280	4.61563e-05	-2.61221
LOC_Os12g40920	7.97186e-14	-2.65174
LOC_Os07g35750	1.38786e-08	-2.67487
LOC_Os06g20150	0.000603941	-2.67507
LOC_Os11g01040	0.000483563	-2.71462
LOC_Os09g35940	2.25305e-07	-2.74362
LOC_Os10g36500	5.60632e-05	-2.80115
LOC_Os08g35160	1.4654e-15	-2.80567
LOC_Os01g69840	4.67094e-07	-2.82266
LOC_Os04g59150	4.8902e-09	-2.85198
LOC_Os08g32780	1.27658e-06	-2.85596
LOC_Os08g26710	4.37099e-08	-2.87105
LOC_Os06g08600	1.75345e-05	-2.905
LOC_Os08g10244	4.67824e-13	-2.90844
LOC_Os03g18600	1.25887e-07	-2.93434
LOC_Os04g29550	2.74992e-10	-3.04485
LOC_Os01g47900	1.06167e-07	-3.09957
LOC_Os03g19990	3.908e-19	-3.12441
LOC_Os01g09700	5.24869e-06	-3.22201
LOC_Os05g49240	6.75665e-07	-3.23993
LOC_Os08g10250	2.09856e-14	-3.26171
Oryza_sativa_newGene_393	1.0056e-08	-3.31008
LOC_Os02g45860	4.10202e-08	-3.41634
LOC_Os07g37454	1.74938e-09	-3.69702
LOC_Os04g16760	3.29673e-09	-4.074
Oryza_sativa_newGene_698	9.17424e-39	-6.52001
